# Supplementary material for: Structure of the Flight Muscle Thick Filament from the Bumble Bee, Bombus ignitus, at 6 Å Resolution
Source: Int J Mol Sci. 2022 Dec 26;24(1):377. doi: 10.3390/ijms24010377 (PMC9820631; doi:10.3390/ijms24010377)
Supplement: Supplementary file 1 [file ijms-24-00377-s001.zip]

Archive with 11 entries (11 files):
- .DS_Store
- Descriptions of Supplementary Materials.pdf
- Li et al, 2022, Supplementary_materials,v3.pdf
- Li et al,2022,Supplementary Table S1_Mass_spectrometry_data.xlsx
- Li et al,2022,Video_S1.mp4
- Li et al,2022,Video_S2.mp4
- Li et al,2022,Video_S3.mp4
- Li et al,2022,Video_S4.mp4
- Li et al,2022,Video_S5.mp4
- Li et al,2022,Video_S6-revised.mp4
- Li et al,2022,Video_S7.mp4
