# Supplementary material for: Structure of the Flight Muscle Thick Filament from the Bumble Bee, Bombus ignitus, at 6 Å Resolution
Source: Int J Mol Sci. 2022 Dec 26;24(1):377. doi: 10.3390/ijms24010377 (PMC9820631; doi:10.3390/ijms24010377)
Supplement: Supplementary file 1 [file ijms-24-00377-s001.zip › Li et al,2022,Supplementary Table S1_Mass_spectrometry_data.xlsx]

## Sheet: 1 through 12 Top3 Myosin norm p
			1	2	3	5	7	9		10	11	12
			JL 6/16/21	JL 6/18/21	HR 8/25/21	Dianne 1/29/20	Dianne ND	JL 5/6/21		HR 8/25/21 [Calpain and gelsolin)	HR 8/25/21 (No calpain, no gelsolin)	HR 8/25/21 (Gelsolin, no calpain)
Protein	Note	Master.Protein.Accessions	F1_Myofibril_norm	F10_Myofibril_norm	F11_Myofibril_norm	F12_Myofibril_norm	F13_Myofibril_norm	F14_Myofibril_norm	Average	F2_Thick Filament_norm	F15_Thick Filament_norm	F16_Thick Filament_norm	peptides
myosin heavy chain, muscle isoform X26; myosin heavy chain, muscle isoform X28		A0A6P5HR22; A0A6P3TVX4	1	1	1	1	1	1		1	1	1	189
Myosin light chain alkali		A0A6P3UB85	0.794615	0.7898	0.930155	0.70176	0.904143	0.727282	0.807959	1.43821	0.841901	0.982351	12
myosin regulatory light chain 2; myosin regulatory light chain 2		A0A6P3UC24; A0A6P8MQT0	0.346729	0.340626	0.399723	0.270878	0.269355	0.287189	0.319083	0.939584	0.37537	0.364852	17	Phosphorylated 0, 1 and 2x
paramyosin, long form		A0A6P3TYQ7	0.280293	0.284191	0.272391	0.329592	0.305068	0.294929	0.294411	0.390936	0.180392	0.234086	85	Phosphoylated on C-terminus in myofibril
myosin heavy chain, muscle isoform X26		A0A6P5HR22	0.170021	0.187323	0.207393	0.182242	0.271765	0.225426	0.207362	0.27251	0.232655	0.227998	5
myosin heavy chain, muscle isoform X28		A0A6P3TVX4	0.149652	0.137253	0.153192	0.119149	0.133447	0.153962	0.141109	0.258953	0.0840837	0.103831	2
flightin		A0A6J3L7M6	0.118629	0.125909	0.120199	0.142847	0.101515	0.116551	0.120942	0.123696	0.0406651	0.0404467	5
paramyosin, short form-like		A0A6P5HKR2	0.0311663	0.0353569	0.0332887	0.0383878	0.0221558	0.0175107	0.0296444	0.0213703	0.00673098	0.0144644	19
myosin regulatory light chain 2		A0A6P8MQT0	0.00133324	0.00457484	0.0133152	0.00356362	0.00810183	0.020285	0.00852894	0.0230587	0.0190528	0.0121794	3
myosin regulatory light chain 2		A0A6P3UC24	0.000868056	0.00151209	0.00344962	0.000378536	0.000321027	0.00169242	0.00137029	0.0133862	0.0139075	0.0113594	1
twitchin isoform X33; twitchin isoform X1		A0A6P8MB74; A0A6P5I285	0.0447643	0.0301504	0.0333894	0.0136905	0.0265394	0.0289512	0.0295809	0.018584	0.0112069	0.00527816	333	Amino acids 830-1280 missing. May be a splice variant?
twitchin isoform X1		A0A6P5I285	0.0201491	0.0182442	0.0171744	0.0229275	0.0165356	0.0195032	0.019089	0.0120158	0.00245923	0.00247826	16
twitchin isoform X33		A0A6P8MB74	0.00802306	0.00624179	0.00576908	0.00787997	0.00898642	0.0061201	0.00717007	0.00488533	0.00739027	0.00159796	2
uncharacterized protein LOC100647860 isoform X1	Myofilin	A0A6P3U2G4	0.377965	0.383455	0.385311	0.441071	0.418312	0.392058	0.399695	0.40725	0.173184	0.180585	28	Phosphorylated in myofibril
titin isoform X1		A0A6P3TXU4	0.0374022	0.0379956	0.0457016	0.0391319	0.0200826	0.0286725	0.0348311	0.165536	0.054392	0.0483176	21
uncharacterized protein LOC100744292 isoform X1; uncharacterized protein LOC100642610; uncharacterized protein LOC117234474 isoform X8	Similar to: Bombus Titin isoforms	A0A6P3URE2; A0A6P3U365; A0A6J3KGZ5	0.0760096	0.0800539	0.066334	0.104662	0.0123046	0.0561697	0.0659223	0.850636	0.000494863	0.00301114	68
LOW QUALITY PROTEIN: titin; LOW QUALITY PROTEIN: titin		A0A6J3LFW1; A0A6P5HR09	0.0387174	0.0162441	0.0315359	0.0188652	0.00842597	0.00912575	0.0204857	0.0139427	0.0166022	0.0051178	179	Missing large gaps in sequence. Actual protein must be a splice variant.
LOW QUALITY PROTEIN: titin		A0A6J3LFW1	0.00281299	0.00514099	0.00513715	0.00577973	0.00320772	0.00454182	0.00443673	0.00542702	0	0	3
LOW QUALITY PROTEIN: titin		A0A6P5HR09	0.00219911	0.00314945	0.00349479	0.00327271	0	0.00350103	0.00260285	0.00593896	0	0	10
uncharacterized protein LOC100642610	Similar to: Bombus Titin isoforms	A0A6P3U365	0.0673118	0.0669121	0.0662427	0.0768006	0.00142762	0.07697	0.0592775	0.368086	0.00801601	0.0112934	14
uncharacterized protein LOC100642610; uncharacterized protein LOC117234474 isoform X8	Similar to: Bombus Titin isoforms	A0A6P3U365; A0A6J3KGZ5	0.0266341	0.0356866	0.0327753	0.0489741	0.014591	0.0325077	0.0318615	0.127793	0.000262594	0.000529727	8
uncharacterized protein LOC100744292 isoform X1	Similar to: Bombus Titin isoforms	A0A6P3URE2	0.00225829	0.0050032	0.00490194	0.00607554	6.11349e-05	0.00499293	0.00388217	0	0	0	1
uncharacterized protein LOC100744292 isoform X1; uncharacterized protein LOC117234474 isoform X8	Similar to: Bombus Titin isoforms	A0A6P3URE2; A0A6J3KGZ5	0.000587384	5.40086e-05	0	0	0.0145554	0	0.00253279	0	0	0	1
uncharacterized protein LOC117234474 isoform X8	Similar to: Bombus Titin isoforms	A0A6J3KGZ5	0.00930969	0.00643702	0.00658205	0.0147776	0.012232	0.00670183	0.00934004	0.0125253	0.00148192	0	2
actin, muscle		A0A6P8LWF3	1.99785	1.91159	2.51825	0.773052	1.24785	0.739113		10.8503	25.2952	24.5647	23
tropomyosin Per a 7.0102 isoform X12		A0A6P8NVD7	0.291883	0.216842	0.299128	0.0802729	0.313755	0.111741		2.14621	3.1101	2.9569	24
troponin T isoform X1		A0A6P3V3C5	0.307995	0.230598	0.327778	0.115774	0.113921	0.204322		0.496415	2.36242	2.29988	22
tropomyosin Per a 7.0102 isoform X12; tropomyosin-2		A0A6P8NVD7; A0A6P3D8M6	0.222378	0.144307	0.220162	0.0484069	0.237479	0.0820434		1.40666	2.28075	2.0437	1
tropomyosin-2		A0A6P3D8M6	0.14522	0.0977515	0.172764	0.0304189	0.212268	0.0703993		0.647717	1.50009	1.49799	16
troponin I 2-like isoform X7		A0A6J3KUR3	0.11274	0.0893972	0.140195	0.0244371	0.0761066	0.0470848		0.861169	1.32114	1.33249	5
troponin I 2-like isoform X7; troponin I isoform X8		A0A6J3KUR3; A0A6P3UEU6	0.115718	0.0873632	0.126165	0.0262356	0.0126777	0.0371753		0.762297	1.08229	1.01734	6
troponin C, isoallergen Bla g 6.0101 isoform X2		A0A6P8L7E3	0.0270982	0.0138675	0.0259892	0.00428928	0.0120117	0.00614696		0.1442	0.334048	0.25295	3
troponin I isoform X8		A0A6P3UEU6	0.00337657	0.00368732	0.00655597	0.00308961	0.00243105	0.00392135		0.00708714	0.0359203	0.0469582	3
alpha-actinin, sarcomeric isoform X1		A0A6P3U6D2	0.0666802	0.075036	0.0694815	0.0959716	0.0443011	0.066512		0.116051	0.0190221	0.021971	58
tropomodulin isoform X1		A0A6P3DDF8	0.00243503	0.00158516	0.00213209	0.000646683	0.00127807	0.000476527		0	0.0116074	0.0131662	2
nesprin-1 isoform X1; nesprin-1 isoform X1		A0A6P5I5A1; A0A6J3L0V3	0.0111819	0.0037469	0.00290775	0.00196546	0.00152144	0.00146286		0	0	0	34
nesprin-1 isoform X1		A0A6J3L0V3	0.000434309	0.000738346	0	0.00142811	0.00104514	0		0	0	0	2
nesprin-1 isoform X1		A0A6P5I5A1	0.000256387	0.00068849	0.000701416	0.000975771	0.000375631	0.00063845		0.00566336	0	0	1
A0A6P3DZQ5; obscurin isoform X4; obscurin isoform X9		A0A6P3DZQ5; A0A6P3D8J7; A0A6P3UZW6	0.0492	0.0148077	0.0139133	0.00606344	0.00609728	0.00726026		0.0220662	0.0478422	0.0386197	97
A0A6P3DZQ5; obscurin isoform X4		A0A6P3DZQ5; A0A6P3D8J7	0.0154202	0.0181249	0.0163069	0.0140469	0.0115586	0.0137436		0.0180743	0.0311399	0.0280172	2
obscurin isoform X4		A0A6P3D8J7	0.00934829	0.0111362	0.0104521	0.0125188	0.0017548	0.0104511		0.0328301	0.018034	0.0161735	15
obscurin isoform X9		A0A6P3UZW6	0.00227499	0.00248767	0.00310717	0.00167952	0.00230022	0		0.0090331	0.00495962	0.00458625	2
A0A6P3DZQ5; obscurin isoform X9		A0A6P3DZQ5; A0A6P3UZW6	0.00377486	0.0037424	0.00346514	0.0037294	0.00149281	0.00318447		0.0128461	0.00483039	0.00331702	3
muscle LIM protein Mlp84B isoform X1		A0A6P5IEK0	0.0142362	0.00543566	0.0112231	0.00600448	0.00281611	0.00518933		0.00813464	0.0054588	0.00292565	9
PDZ and LIM domain protein 3 isoform X6		A0A6P3U4U9	0.00880729	0.0130425	0.0146407	0.00996524	0.000924848	0.00871525		0.0874664	0	0.00771721	8
PDZ and LIM domain protein 3 isoform X3		A0A6P3V1F6	0.0120328	0.016845	0.0159896	0.0144371	0.00476538	0.0108113		0.0396126	0.00981477	0.0177228	3
PDZ and LIM domain protein 3 isoform X6; PDZ and LIM domain protein 3 isoform X3		A0A6P3U4U9; A0A6P3V1F6	0.0306837	0.0375601	0.0373101	0.0340086	0.00151837	0.0241348		0.537442	0.024225	0.0294403	7
PDZ and LIM domain protein 4		A0A6P3DCB2	0.0211884	0.0243281	0.0290691	0.0191653	0.0192655	0.0115175		0.0934251	0.0919715	0.120254	5
uncharacterized protein LOC100642901	NADH-ubiquinone oxidoreductase subunit 8	A0A6P3DFT6	0.075824	0.0193167	0.00790099	0.000588595	0.00106078	0.00260038		0.0429449	0.049509	0.0663338	3
uncharacterized protein LOC117240343 isoform X1; LOW QUALITY PROTEIN: uncharacterized protein LOC100648128	Similar to: l(2)01289 (Drosophila melanogaster)	A0A6J3LA51; A0A6P5HLT9	0.0663506	0.011581	0.01383	0.0104064	0.0113991	0.00728777		0.0646717	0.0544094	0.0632551	35
uncharacterized protein LOC117241720	Similar to: RING-type E3 ubiquitin transferase (Anopheles minimus)	A0A6J3LDI4	0.0911555	0.0154734	0.0070827	0.000109479	0.00272534	0.000499502		0.116764	0.035951	0.0610603	2
uncharacterized protein LOC117240343 isoform X1	Similar to: l(2)01289 (Drosophila melanogaster)	A0A6J3LA51	0.0448234	0.00611084	0.00919736	0.00500654	0.00683951	0.00696061		0.0280322	0.0384283	0.0481118	1
uncharacterized protein LOC117151924 isoform X2	Similar to: Protein disulfide-isomerase a4 (Black garden ant)	A0A6P8LX49	0.0458978	0.00715623	0.00575105	0.00686963	0.00200244	0.00542755		0.0649587	0.0224941	0.037979	6
LOW QUALITY PROTEIN: uncharacterized protein LOC100648128	Similar to: l(2)01289 (Drosophila melanogaster)	A0A6P5HLT9	0.0343747	0.00561683	0.00706639	0.00413792	0.00370475	0.00229262		0.0687048	0.0203373	0.0348364	5
uncharacterized protein LOC117232538 isoform X1	Similar to: Signal recognition particle receptor subunit alpha-like protein (Black garden ant)	A0A6J3K417	0.0380583	0.00864485	0.00135228	3.68056e-05	0.000434825	0.000679394		0.0264915	0.0120269	0.0122625	3
uncharacterized protein LOC100649410 isoform X1	Similar to: C3 and PZP-like alpha-2-macroglobulin domain-containing protein 8 (Sweat bee)	A0A6P5I444	0.0128862	0.00567899	0.00520696	0.00378509	0.000379629	0.00402761		0.0196272	0.0112474	0.012261	6
uncharacterized protein LOC117212812 isoform X1		A0A6P8MZ38	0.00804527	0.00110261	0.00073551	0.000190512	0.000202993	0.000380494		0.00202009	0.0041011	0.00368791	2
uncharacterized protein LOC100644880		A0A6P3D8E0	0.000703365	0.000455551	0.000524276	0.000814424	0.000730368	0.000580923		0.000414886	0	0.00195128	2
uncharacterized protein LOC100651154 isoform X1		A0A6P3UL38	0.00365312	0.00375136	0.00325879	0.00476751	0.000111	0.00315451		0.00302326	0	0	8
uncharacterized protein LOC117234536		A0A6J3KHF4	0.0118136	0.00282801	0.00214495	0.00527588	0.00230723	0.00303321		0.00250776	0	0	2
acylphosphatase-2		A0A6P3D5X1	0.00734071	0.0105878	0.00678924	0.00833981	0.0109463	0.00410907		0.0162366	0.0305188	0.0319986	4
ADP/ATP translocase		A0A6P3U2S7	2.97606	0.64017	0.236355	0.022538	0.073609	0.102527		1.93731	1.84364	2.20649	20
AFG3-like protein 2		A0A6J3KL61	0.0232217	0.0042977	0.00210433	0	3.158e-05	0.0020308		0.0170766	0.0207847	0.0209616	7
alpha,alpha-trehalose-phosphate synthase [UDP-forming] isoform X1		A0A6P5I1C5	0.0230969	0.0014861	0.00247449	0.00159437	0.00195298	0.00199989		0.00653859	0.00691068	0.00482232	15
Alpha-1,4 glucan phosphorylase		A0A6J3KF07	0.0114969	0.000830399	9.05927e-05	0.000148484	0.000141301	0.000704882		0	0.000429485	0.000266929	5
alpha-crystallin B chain isoform X1		A0A6P8MUG6	0.0228033	0.0231663	0.0230756	0.025568	0.00749022	0.014129		0.117582	0.0167774	0.0271367	7
alpha-crystallin B chain isoform X1; heat shock protein beta-1 isoform X2		A0A6P8MUG6; A0A6J3KAY7	0.140779	0.124796	0.138231	0.126482	0.0928226	0.100435		0.944183	0.1514	0.346498	5
anther-specific proline-rich protein APG isoform X1		A0A6P3DEW8	0	5.56205e-05	0	0.00251308	0	0		0	0	0	1
anther-specific proline-rich protein APG isoform X1; anther-specific proline-rich protein APG-like isoform X1		A0A6P3DEW8; A0A6J3KFE4	0.031778	0.0106012	0.0115261	0.0171542	0.0060652	0.00640404		0.107927	0.00978115	0.016085	1
anther-specific proline-rich protein APG-like isoform X1		A0A6J3KFE4	0.0117155	0.00639544	0.00413155	0.0130648	0.00214767	0.000654538		0.00041539	0	0	1
apolipophorins isoform X1		A0A6P6FFN3	0.00609885	0.000669357	0	0.000248656	3.82974e-05	0.000971173		0.00116533	0.00251351	0.00323472	7
Ashwin		A0A6J3JXT6	0.0066647	0.00148669	0.00160799	0.0039897	0.000971998	0.00210949		0.0138775	0	0	2
ATP synthase subunit		A0A6P3D9C3	0.641051	0.12287	0.0273188	0.00124308	0.00336784	0.00737689		0.13508	0.3138	0.266005	8
ATP synthase subunit alpha		A0A6P3DB12	3.53867	0.811319	0.153006	0.0026968	0.00892114	0.0155139		0.949124	2.07253	1.83146	31
ATP synthase subunit b		A0A6P3D5E7	0.318696	0.0503553	0.0140968	0	0	0.00184993		0.142435	0.130823	0.150545	17
ATP synthase subunit beta		A0A6J3LME2	3.65111	0.823169	0.15507	0.00229972	0.00927355	0.0121293		1.32601	1.87996	1.69098	26
ATP synthase subunit d, mitochondrial		A0A6P3DET9	0.696014	0.154562	0.0306685	0.000328477	0.000121166	0.0021501		0.168174	0.35824	0.301363	8
ATP synthase subunit delta, mitochondrial		A0A6P3DE92	0.479018	0.126456	0.0208442	0.0011244	0.000195853	9.24859e-05		0.101327	0.170979	0.219426	8
ATP synthase subunit gamma		A0A6P3DIV8	0.288748	0.0705252	0.0170559	0.00182574	0.00518521	0.00553477		0.101892	0.161211	0.139401	17
ATP synthase subunit O, mitochondrial		A0A6P3D640	0.0740407	0.0205694	0.00335775	0	0	0.000281035		0.0158049	0.0317376	0.0270498	7
ATP synthase-coupling factor 6, mitochondrial		A0A6P3DG20	0.726069	0.149168	0.0301252	0	0	0.0015766		0.507105	0.317752	0.294753	5
ATPase family AAA domain-containing protein 3		A0A6P3DGV1	0.0106061	0.00169657	0.00186432	0.000243594	0.000323506	0.000455432		0.00222853	0.00687317	0.00611727	2
ATPase inhibitor mai-2, mitochondrial		A0A6P3DNR3	0.186643	0.0439516	0.0282716	0.0212225	0.0356173	0.0150698		0.532229	0.299377	0.288593	5
basement membrane-specific heparan sulfate proteoglycan core protein isoform X1		A0A6P3UH43	0.0034026	0.00199463	0.001825	0.00281167	0	0.00247773		0.000415358	0.000141821	0	26
Calcium-transporting ATPase		A0A6P3ULY5	0.0764473	0.0289707	0.0289421	0.0234601	0.00476964	0.031101		0.0569067	0.0190229	0.051392	21
CCAAT/enhancer-binding protein zeta isoform X3		A0A6J3LDH6	0.033633	0.00173767	0.00272614	0.000143939	6.26148e-05	0.00276747		0.00216866	0.0123848	0.00890733	8
centrosome-associated protein CEP250 isoform X3		A0A6P5HY64	0.0152521	0.0168188	0.0175721	0.0174594	0.00227457	0.0171982		0.178143	0.00838341	0.0067196	4
centrosome-associated protein CEP250 isoform X3; probable inactive protein kinase DDB_G0270444 isoform X3		A0A6P5HY64; A0A6J3KEM7	0.0244123	0.0250126	0.0237857	0.0261718	0.00512639	0.0225389		0.263325	0.00600871	0.00483681	30
Citrate synthase		A0A6P3DXR0	0.0453087	0.00698689	0.000784612	0.000856821	0.000283414	0.00902114		0.00261101	0.00769929	0.00669593	4
collagen alpha-1(IV) chain		A0A6P3DH28	0.241483	0.0486574	0.0223653	0.0026219	0.00986264	0.00354412		0.604987	0.257337	0.136462	5
collagen alpha-5(IV) chain		A0A6P3DDV7	0.00131597	0.000856767	0.000696502	0.000898725	0	0.00110392		0.003298	0.00271907	0	2
complement component 1 Q subcomponent-binding protein, mitochondrial		A0A6P3D8F6	0.0588004	0.0198855	0.00133386	0.000388876	0.000732789	0.0018805		0.00366944	0.0077678	0.0109901	4
Complex I-49kD		A0A6J3LJY8	0.176718	0.0366733	0.01555	0.000119272	0	0.00017996		0.00468835	0.0094992	0.0207148	1
Complex I-49kD		A0A6P3U7B6	0.0389714	0.00565743	0.00254797	4.76791e-05	0	0.000540312		0.0338166	0.0133542	0.019391	1
Complex I-49kD; Complex I-49kD		A0A6P3U7B6; A0A6J3LJY8	0.103094	0.0247302	0.0109617	0.00126467	0.000755144	0.00392719		0.0886322	0.0517689	0.0693578	4
Complex I-9kD		A0A6P3DDZ5	0.0528891	0.0203971	0.00854526	0.000493782	5.70537e-05	0		0.153104	0.0591592	0.0626463	3
Complex I-B12		A0A6P3DHL1	0.128693	0.0290465	0.0117473	8.20102e-05	0.00015854	0.000723693		0.127201	0.0720286	0.0863308	3
Complex I-B15		A0A6P3DHB9	0.112169	0.0218578	0.0131604	0	0	0.00109191		0.122186	0.0710292	0.0959113	3
Complex I-B16.6		A0A6P3U9D8	0.22624	0.0474445	0.0200245	0.000667166	0	0.003294		0.133566	0.157491	0.140701	3
Complex I-B17		A0A6P3D480	0.243897	0.0528501	0.0239038	0.000432318	0	0.00380952		0.260073	0.167697	0.175741	1
Complex I-B17		A0A6J3KQ60	0.111246	0.0260364	0.0098845	0.000661154	0.000596039	0.00261868		0.237036	0.0933239	0.0535073	2
Complex I-B17; Complex I-B17		A0A6P3D480; A0A6J3KQ60	0.00727438	0.00178915	0.00107037	0	0	0.000207765		0.0124419	0.00705507	0.00802017	1
Complex I-B22		A0A6P3DH68	0.112322	0.0209188	0.0103935	0.000118065	0	0.000715579		0.1645	0.114955	0.106884	3
Complex I-B8		A0A6P3DCB6	0.199742	0.0449859	0.0197569	0.000389611	0.00059984	0.00121949		0.216987	0.154584	0.15882	5
Complex I-ESSS		A0A6P3TQ57	0.117691	0.0243314	0.0105109	0.000272166	0.000364909	0.00156672		0.0776032	0.0701299	0.0796942	3
Complex III subunit 8		A0A6J3KGM4	0.634055	0.132409	0.0668761	0.00254966	0.0240333	0.0136217		0.425787	0.562813	0.524398	2
cuticle protein 16.5 isoform X1		A0A6P3D8V9	0	4.43353e-05	0.000155117	0.00348586	0.000197419	0		0.00258599	0	0.000362655	2
cytochrome b-c1 complex subunit 2, mitochondrial		A0A6P3DXZ8	0.781388	0.162672	0.0387032	0.000798984	0.00437445	0.00357811		0.329517	0.198984	0.199643	2
cytochrome b-c1 complex subunit 2, mitochondrial		A0A6P3U957	0.126555	0.0312527	0.00940292	0	0	0.000290237		0.134637	0.0629371	0.0506215	8
cytochrome b-c1 complex subunit 2, mitochondrial; cytochrome b-c1 complex subunit 2, mitochondrial		A0A6P3U957; A0A6P3DXZ8	0.417406	0.109322	0.0497308	0.000342262	0.00485193	0.00376172		0.345613	0.338949	0.389459	10
Cytochrome b-c1 complex subunit 7		A0A6P3DBZ9	0.237758	0.0461191	0.0165257	0	0.000772246	0.00019771		0.230392	0.0694567	0.0931001	6
Cytochrome b-c1 complex subunit Rieske, mitochondrial		A0A6P3TY80	0.253573	0.0464122	0.0248824	0.00114245	0.0011569	0.00401812		0.301226	0.175061	0.16696	3
Cytochrome b-c1 complex subunit Rieske, mitochondrial		A0A6J3KDL9	0.137784	0.0285404	0.0242487	0.00155129	0.00391439	0.00614131		0.078539	0.108139	0.112871	3
Cytochrome b-c1 complex subunit Rieske, mitochondrial; Cytochrome b-c1 complex subunit Rieske, mitochondrial		A0A6J3KDL9; A0A6P3TY80	0.376823	0.0845169	0.0318266	0.00110845	0.00436989	0.0135187		0.326855	0.221615	0.194588	5
cytochrome c		A0A6P3D7Q5	0.0294358	0.00414332	0.00101156	0.00125937	0.000732764	0.0135543		0.00985357	0.00483803	0.00671913	2
Cytochrome c oxidase polypeptide Va		A0A6P5HMZ4	0.474828	0.169851	0.0882926	0.0013383	0.000347747	0.00141531		0.487992	0.562221	0.340277	4
Cytochrome c oxidase subunit		A0A6P8LQG9	0.473758	0.1015	0.0671422	0.00114274	0.00268395	0.00126856		0.921651	0.41428	0.462587	5
Cytochrome c oxidase subunit 2		A0A0S2LST9	0.381048	0.0662381	0.0331805	0.00101017	0	0.0034932		0.484015	0.233623	0.259223	1
Cytochrome c oxidase subunit 4		A0A6P3U1H7	0.831622	0.165082	0.0867851	0.00397223	0.00815226	0.00576512		0.693078	0.679871	0.659122	6
cytochrome c oxidase subunit 5B, mitochondrial		A0A6P3UF03	0.962805	0.178384	0.102941	0.00154999	0.000328595	0.00377495		1.28039	0.64986	0.684862	5
cytochrome c oxidase subunit 6A1, mitochondrial		A0A6P3D6N7	0.291919	0.0542397	0.0318217	0.000420713	0	0.0043852		0.156768	0.209031	0.234689	4
cytochrome c oxidase subunit NDUFA4		A0A6P3TP02	0.163062	0.0260721	0.0127864	0.000421858	0	0.00255995		0.0686521	0.084681	0.110373	5
cytochrome c oxidase subunit NDUFA4		A0A6P3URJ9	0	0	0	0	0.015177	2.77354e-05		0	0.000267984	0.000424736	1
cytochrome c oxidase subunit NDUFA4; cytochrome c oxidase subunit NDUFA4		A0A6P3URJ9; A0A6P3TP02	0.0591663	0.0099713	0.00398327	0.000103335	0	0.000853458		0.0415405	0.0233643	0.0226427	1
cytochrome c1, heme protein, mitochondrial		A0A6P3TXY3	0.262654	0.0615291	0.0223969	0.00213378	0.00884987	0.00404854		0.223403	0.0848379	0.120688	5
Delta-aminolevulinic acid dehydratase		A0A6P3UJE9	0.00674181	0.000483306	0	0	0	0		0	0.00185096	0.00102	1
Dihydrolipoamide acetyltransferase component of pyruvate dehydrogenase complex		A0A6P3DIJ2	0.0194714	0.00386337	0.00134424	0.000449031	3.62448e-05	0.000806394		0.00846576	0.0161546	0.0076645	9
Dihydrolipoyl dehydrogenase		A0A6J3LGI2	0.0134795	0.00338102	0.0028899	0.000102855	0	0.00180515		0.0158897	0.0579925	0.0439018	5
Dihydrolipoyllysine-residue succinyltransferase component of 2-oxoglutarate dehydrogenase complex, mitochondrial		A0A6P3DBF7	0.0286197	0.00683766	0.00460858	0.000399136	0.00170412	0.00338595		0.00731442	0.0936733	0.0593735	4
Dynamin-like 120 kDa protein, form S1		A0A6J3LM27	0.00757478	0.001829	0.000397599	0.000775067	0	0.000397335		0.0115029	0	0	6
Elongation factor 1-alpha		A0A6P8M1A7	0.0179092	0.00181358	0.000666208	0.00279332	0.000176725	0.00366947		0.00342507	0.00518362	0.00536025	3
endothelin-converting enzyme 1		A0A6P3U7C0	0.00278786	0.000102695	0.0001166	0.000195667	1.63871e-05	0.000301251		0.0017005	6.50279e-05	0	2
Enoyl-CoA hydratase		A0A6P3DDJ7	0.0191419	0.00344808	0.0006079	0	0	0		0	0	0.000673793	10
epimerase family protein SDR39U1 isoform X1		A0A6P3TST3	0.014926	0.00212423	0.000489375	0.00039554	0	0.000146955		0	0	0.000480128	2
facilitated trehalose transporter Tret1		A0A6P3U954	0.00994498	0.00263435	0.00104088	0.00043104	0	0.000468122		0.00335241	0.00734731	0.00765614	3
facilitated trehalose transporter Tret1 isoform X1		A0A6P3UL21	0.0109969	0.00269757	0.002168	0.000303891	0.00160823	0.00182074		0.0136771	0.00746899	0.0109517	2
fibrillin-2		A0A6P3DGA8	0.00170349	0.000605168	0.000473339	0.00166138	0	0.000480504		0	0	0	7
Fructose-bisphosphate aldolase		A0A6P3UG01	0.0228535	0.00429692	0.000354701	0.00217111	0.00105386	0.00791591		0.00298165	0.00255344	0.00165282	10
Fumarate hydratase		A0A6P3DR58	0.0127786	0.0012364	0.000110918	0	0	0.000714851		0	0.00251139	0.00299763	4
Glutamate dehydrogenase (NAD(P)(+))		A0A6J3JXC8	0.0131979	0.000551177	0.000163079	0.000606544	0	0.000255443		0	0.00277064	0	4
Glyceraldehyde-3-phosphate dehydrogenase		A0A6P8LVL6	0.0200039	0.00476322	0.000141496	0.000158084	0	0.0117725		0.00373893	0.00842582	0.00380968	6
Glycerol kinase		A0A6J3LBE8	0.0138489	0.00424834	0.00892798	0.0106907	0.000987541	0.0107584		0.0745165	0.000816725	0	4
Glycerol kinase		A0A6J3L4T6	0.0114533	0.00234831	0.00123414	0.000121655	0.000664899	0		0.00274005	0.00402923	0.00480984	4
Glycerol-3-phosphate dehydrogenase		A0A6P3UDF9	0.22426	0.035504	0	0	0	0		0.00853906	0.0226822	0.0193467	22
Glycerol-3-phosphate dehydrogenase [NAD(+)]		A0A6P8LKA6	0.0255173	0.0026662	0.00263034	0.0010191	0.000160832	0.00337389		0	0.0261871	0.0370852	11
haloacid dehalogenase-like hydrolase domain-containing 5		A0A6J3KUQ9	0.00972262	8.256e-05	0	0.000136267	0	0.000395082		0	0	0	2
heat shock 70 kDa protein cognate 4		A0A6P3DAQ2	0.0039856	0.00286825	0.00269132	0.000965205	0.000518299	0.00327623		0.00250557	0.0510465	0.0475197	6
heat shock 70 kDa protein cognate 5		A0A6J3L1N7	0.00365223	0.000706053	0.000919266	5.60912e-05	8.68417e-05	0.000561776		0.00354366	0.0499006	0.0371335	3
heat shock protein 60A		A0A6J3LKG2	0.0104312	0.00209849	0.000819806	0.000235425	0	0		0	0.0117853	0.00708431	7
heat shock protein beta-1 isoform X2		A0A6J3KAY7	0.00350225	0.00195613	0	0.00155227	0.000611505	0		0	0	0	1
HIG1 domain family member 1C		A0A6P3D4G6	0.0656378	0.0140478	0.00277282	0.00217131	0.000641228	0.000823983		0.0317561	0.0366922	0.0434853	3
Histone H2A		A0A6P8M723	0.135562	0.0211185	0.0224099	0.0366795	0.0123561	0.00496853		0.224136	0.000820435	0	1
Histone H2A		A0A6P8NA41	0.00370553	0	0.000477204	0.000548867	0.000243733	0.000386177		0.00607107	0	0	1
Histone H2A; Histone H2A		A0A6P8M723; A0A6P8NA41	0.208751	0.0227706	0.0374361	0.0350159	0.0183217	0.0237657		0.337426	0	0	1
Histone H2B		A0A6P3DZ98	0.0874806	0.010358	0.015564	0.0178648	0.00893951	0.00972111		0.14164	0.0111344	0.00855045	3
Histone H3		A0A6P3UYL2	0.0952087	0.00972914	0.0158601	0.0145877	0.0132272	0.00561663		0.0560482	0	0	2
Histone H4		A0A6P8NA27	0.129074	0.0127966	0.0218133	0.0192474	0.0135536	0.013086		0.157018	0.0129222	0.00773979	4
Isocitrate dehydrogenase [NAD] subunit, mitochondrial		A0A6J3KBC2	0.0656713	0.00344895	0.0030028	0.000488703	0	0.00185194		0.00644268	0.0267206	0.027923	10
Isocitrate dehydrogenase [NAD] subunit, mitochondrial		A0A6J3LDF0	0.0435989	0.00218884	0.00120944	0.000425733	0	0.00154541		0.00219597	0.00863541	0.0142274	6
jmjC domain-containing protein 4		A0A6P3DK12	0.00372888	0.00125274	0.00202545	0.00106123	0.00113684	0.0011379		0.00252007	0.0122614	0.01455	2
lamin Dm0 isoform X1		A0A6P3U6S4	0.0132249	0.00255679	0.00267489	0.00323672	0.00155754	0.00214509		0.0201148	0.00301286	0.00284904	10
late histone H1		A0A6P3UI59	0.0168293	0.00174114	0.0025432	0.0022256	0.0011623	0.00185997		0.0310862	0.00121963	0.00150611	3
Lon protease homolog, mitochondrial		A0A6J3LNB5	0.00352047	0.000265637	0.000106201	0.000230611	0.000130118	0.000507685		0	0.00087524	0.000558558	2
long-chain-fatty-acid--CoA ligase 3 isoform X1		A0A6J3JTI7	0.0148364	0.00275978	0.000166052	0	4.07326e-05	0		0.000498072	0.0015312	0.00199008	6
Malate dehydrogenase		A0A6P3DE90	0.0451923	0.00698972	0.000899153	0.00104483	0.000399202	0.012089		0	0.00954677	0.0100905	11
MICOS complex subunit		A0A6P3DNV1	0.0571116	0.011715	0.00129578	5.39722e-05	0.000166338	0		0.00582961	0.00808753	0.00744373	6
MICOS complex subunit MIC19		A0A6P3U9M6	0.0114559	0.00233298	0.000175412	0	0	0		0	0.00229987	0.00218403	8
MICOS complex subunit MIC60		A0A6P3UBQ4	0.0342424	0.00746616	0	0	0	0		0.00284301	0.0109431	0.0127532	1
MICOS complex subunit MIC60		A0A6J3L9K7	0.0210842	0.00327491	0.000204589	0	0	0		0	0.00127979	0.00266184	1
MICOS complex subunit MIC60; MICOS complex subunit MIC60		A0A6J3L9K7; A0A6P3UBQ4	0.0430371	0.0101303	0.00149382	0	0	0		0.0368149	0.0118887	0.0154316	19
Mitochondrial import inner membrane translocase subunit TIM44		A0A6J3K032	0.00795828	0.00150516	0.000142074	0.000171985	5.13133e-05	0.00158993		0.00498312	0.000769226	0	3
mitochondrial-processing peptidase subunit beta		A0A6P3D4B7	0.626675	0.137247	0.0506879	0	0.00204919	0.00257569		0.331179	0.315959	0.352589	15
multidrug resistance protein homolog 49 isoform X1		A0A6J3KWM2	0.00497274	0.00121495	6.03712e-05	6.87633e-05	0.000186925	0.00039372		0	0.000298093	0	2
NADH dehydrogenase [ubiquinone] 1 alpha subcomplex subunit 10, mitochondrial		A0A6P3UHV7	0.201979	0.0468944	0.0201422	0.000209582	0	0.00157128		0.18666	0.129694	0.161584	6
NADH dehydrogenase [ubiquinone] 1 alpha subcomplex subunit 12		A0A6P3D3Q8	0.183582	0.0343042	0.0123241	0.00402088	0.00248141	0.00367666		0.144036	0.101349	0.100208	3
NADH dehydrogenase [ubiquinone] 1 alpha subcomplex subunit 5		A0A6P3U0T4	0.222453	0.0493406	0.021535	0.000512602	0.000696793	0.00258957		0.125022	0.161141	0.161461	6
NADH dehydrogenase [ubiquinone] 1 alpha subcomplex subunit 8		A0A6P3UHL0	0.121297	0.0258265	0.0111955	8.7544e-05	8.72567e-05	0.000125533		0.0274174	0.0336896	0.0393178	4
NADH dehydrogenase [ubiquinone] 1 alpha subcomplex subunit 9, mitochondrial isoform X1		A0A6P3DM17	0.180144	0.0373819	0.0139567	0.000597054	0	0.000833288		0.0385258	0.0627695	0.0944571	6
NADH dehydrogenase [ubiquinone] 1 beta subcomplex subunit 10		A0A6P3DKA3	0.0919746	0.0188779	0.00915079	0.000582369	0.00093335	0.00191818		0.0851433	0.0626765	0.0651518	4
NADH dehydrogenase [ubiquinone] 1 beta subcomplex subunit 7		A0A6P8LVT0	0.059114	0.0114706	0.005129	4.75384e-05	0.000124419	0.000228066		0.0475487	0.0385718	0.0427205	2
NADH dehydrogenase [ubiquinone] 1 beta subcomplex subunit 7		A0A6P3DGP3	0.0453074	0.0107808	0.00859863	0.000302477	0.000817956	0.000793344		0.0474656	0.0438989	0.0666875	3
NADH dehydrogenase [ubiquinone] 1 beta subcomplex subunit 8, mitochondrial		A0A6P3DDH8	0.0978943	0.0193665	0.00834532	2.52792e-05	0	0.00121398		0.0947197	0.064524	0.0718404	5
NADH dehydrogenase [ubiquinone] 1 subunit C2		A0A6P3DMP6	0.0317989	0.00784437	0.00427338	0.000112319	0	0.000149636		0.136151	0.0240298	0.0273402	3
NADH dehydrogenase [ubiquinone] flavoprotein 1, mitochondrial		A0A6P3DDA8	0.0450114	0.00649809	0.00588993	0	0	0		0.00637297	0.00428157	0	2
NADH dehydrogenase [ubiquinone] flavoprotein 1, mitochondrial		A0A6J3KW85	0.00534042	0.000827255	0.00074058	0	0	0		0.00485095	0.00623668	0.00269744	1
NADH dehydrogenase [ubiquinone] flavoprotein 1, mitochondrial; NADH dehydrogenase [ubiquinone] flavoprotein 1, mitochondrial		A0A6P3DDA8; A0A6J3KW85	0.199026	0.0525744	0.0224146	0.000434503	0.000703803	0.00161445		0.102847	0.133405	0.155244	13
NADH dehydrogenase [ubiquinone] flavoprotein 2, mitochondrial		A0A6P3DQ77	0.313769	0.0659159	0.026841	0	0.00169013	0		0.201585	0.22475	0.213583	1
NADH dehydrogenase [ubiquinone] flavoprotein 2, mitochondrial		A0A6P3DHH9	0.199042	0.043433	0.0181997	3.90367e-05	0	0.00069319		0.144386	0.140289	0.117602	1
NADH dehydrogenase [ubiquinone] flavoprotein 2, mitochondrial; NADH dehydrogenase [ubiquinone] flavoprotein 2, mitochondrial		A0A6P3DQ77; A0A6P3DHH9	0.103337	0.0270502	0.0106666	0.000344159	7.45117e-05	0.0007272		0.0683936	0.0634371	0.0724731	5
NADH dehydrogenase [ubiquinone] iron-sulfur protein 3, mitochondrial		A0A6P3D638	0.200326	0.0422678	0.019965	0.000823026	0	0.00475298		0.103855	0.132979	0.146342	12
NADH dehydrogenase [ubiquinone] iron-sulfur protein 4, mitochondrial		A0A6J3L4B5	0.0424562	0.00899213	0.00431537	0.000759419	0.000259171	0.00085868		0.0346	0.0204958	0.0198365	3
NADH dehydrogenase [ubiquinone] iron-sulfur protein 6, mitochondrial		A0A6P8MRP6	0.138584	0.0305958	0.0133867	0	0	0.000144746		0.133138	0.0801853	0.0829605	7
NADH-quinone oxidoreductase subunit B 2-like		A0A6J3KNM7	0.103956	0.0285727	0.00936677	0.00122046	0.000355642	0.00192923		0.0872494	0.077335	0.0818801	2
NADH-ubiquinone oxidoreductase 75 kDa subunit, mitochondrial		A0A6P8MRA1	0.232742	0.0439269	0.0194218	0.000450372	0.000898657	0.00134983		0.233652	0.152625	0.150186	1
NADH-ubiquinone oxidoreductase 75 kDa subunit, mitochondrial		A0A6P3UJH4	0.173902	0.0417745	0.0178193	0.000816634	0.000640454	0.00232586		0.11937	0.123366	0.122382	3
NADH-ubiquinone oxidoreductase 75 kDa subunit, mitochondrial; NADH-ubiquinone oxidoreductase 75 kDa subunit, mitochondrial		A0A6P3UJH4; A0A6P8MRA1	0.200293	0.0432522	0.0177647	0.000630197	0	0		0.157457	0.134652	0.135167	25
Oxoglutarate dehydrogenase (succinyl-transferring)		A0A6P3DF12	0.0187725	0.00347728	0.00110656	0.000861246	0.000266905	0.00265237		0	0.0252656	0.0289905	17
Phosphate carrier protein, mitochondrial		A0A6P3UD03	0.917794	0.196502	0.030921	0.0026291	0.00509253	0.00973198		0.179947	0.337425	0.341725	11
probable inactive protein kinase DDB_G0270444 isoform X3		A0A6J3KEM7	0.000826056	0.0031612	0.00268425	0.00413118	0.00334836	0.00334162		0	0	0	1
Prohibitin		A0A6J3K0T6	0.0666824	0.0160387	0.00374276	0	0	0		0.067133	0.0446336	0.0505165	13
prohibitin-2 isoform X1		A0A6P5ICP4	0.0509125	0.010768	0.00367827	0	0.000474531	0.00149604		0.0318955	0.0390383	0.0273389	10
Proline dehydrogenase		A0A6P3D830	0.00988518	0.00176409	6.22303e-05	4.41407e-05	0.00126092	0.000123936		0	0	0	2
protein lethal(2)essential for life		A0A6P3D6L6	0.094937	0.0840678	0.0658647	0.100605	0.0457503	0.0684192		0.111359	0.0265213	0.0285778	11
protein NipSnap		A0A6J3LFJ1	0.00767606	0.000620252	5.53777e-05	0	0.000115364	0.000319896		0	0	0.00438029	3
protein slit isoform X1		A0A6P3UHH4	0.000347855	0.000293416	0.000213646	0.000576948	0.000356443	0.000190546		0	0	0	3
protein stunted-like isoform X1		A0A6P8ML06	0.23731	0.0492018	0.00159401	0	0	0.000868014		0.147068	0.419161	0.317493	2
putative ATP synthase subunit f, mitochondrial		A0A6P3DB74	0.262623	0.0508508	0.013202	0	8.01628e-05	0.00414316		0.038345	0.0969111	0.169072	7
Pyruvate carboxylase		A0A6P3DJD3	0.00787465	0.000923267	0.000831426	9.62464e-05	2.34351e-05	0.00037403		0	0.00510039	0.00420963	6
Pyruvate dehydrogenase E1 component subunit alpha		A0A6P3DDZ9	0.0965305	0.0205665	0.009246	0.000865565	0	0.00286929		0.0496037	0.0974649	0.0783607	13
Pyruvate dehydrogenase E1 component subunit beta		A0A6P3D5I5	0.147697	0.0331619	0.0150804	0.00143138	0.000489131	0.00532454		0.0766076	0.124629	0.112654	9
ras-related protein Rab-1A		A0A6J3L7L5	0.0183325	0.00332961	0.000377911	0.000113279	9.60943e-05	0		0	0.00674218	0.00662501	3
sarcalumenin isoform X1		A0A6J3KGK2	0.00445923	0.000846904	0.000139324	0.000105751	7.20995e-05	8.44117e-05		0.000266719	0.00100007	0.0012565	2
spectrin alpha chain isoform X1		A0A6P3DT57	0.00456754	0.000921119	0.00126245	0.000964099	0.00115927	0.000683755		0.0090271	0.00745934	0.00795348	5
Spectrin beta chain		A0A6P3TTY2	0.00388965	0.000932417	0.00110467	0.00136504	0.00113808	0.000485834		0.00100435	0.00455765	0.00305936	5
Succinate dehydrogenase [ubiquinone] flavoprotein subunit, mitochondrial		A0A6J3KWV8	0.124604	0.0297838	0.00330281	0	0	0		0.00892611	0.00866562	0.0289	2
Succinate dehydrogenase [ubiquinone] flavoprotein subunit, mitochondrial		A0A6P3DLT2	0.0904159	0.0216972	0.00304526	0	0	0.000290132		0.0159856	0.0249921	0.021638	4
Succinate dehydrogenase [ubiquinone] flavoprotein subunit, mitochondrial; Succinate dehydrogenase [ubiquinone] flavoprotein subunit, mitochondrial		A0A6P3DLT2; A0A6J3KWV8	0.0855951	0.0261359	0.00895462	0.00158481	0.000524109	0		0.0354762	0.0588201	0.0572517	12
Succinate dehydrogenase [ubiquinone] iron-sulfur subunit, mitochondrial		A0A6P3D863	0.0799757	0.021472	0.00232736	0	0	0.000329751		0.0272073	0.0435828	0.0373457	8
Succinate--CoA ligase [ADP/GDP-forming] subunit alpha, mitochondrial		A0A6J3K3A9	0.00989224	0.000700514	0	0.000160494	0.000413487	0.00063769		0	0.00193147	0	2
sulfide:quinone oxidoreductase, mitochondrial		A0A6J3LLV0	0.0117432	0.00254899	0	0	0	0		0.00332636	0	0	4
Superoxide dismutase		A0A6P3DPM8	0.00931718	0.00137061	0	0	0	0.00253782		0.00128537	0.00377146	0.00240601	2
Trehalase		A0A6P3UCS5	0.0107373	0.00206448	0.000308978	0.000151073	0	0.000251805		0	0.00329519	0.00619261	4
trifunctional enzyme subunit beta, mitochondrial		A0A6P3D9V3	0.0172561	0.00544733	0	0.000131436	0	0.00101953		0.00107863	0.00204638	0.0013085	5
Tripeptidyl-peptidase 2		A0A6P3U2Q6	0.0482541	0.0168353	0.0505981	0.0101939	0.0015308	0.00744741		0.0260196	0.165513	0.278011	2
Tripeptidyl-peptidase 2		A0A6P6FBN0	0.00383054	0.00125419	0.00327636	0.00109988	0	0.000243961		0	0.00388007	0.00131031	1
Tripeptidyl-peptidase 2; Tripeptidyl-peptidase 2		A0A6P6FBN0; A0A6P3U2Q6	0.090153	0.0294169	0.0756267	0.0179066	0.00287509	0.0215501		0.0249429	0.457829	0.429439	40
Tubulin alpha chain		A0A6P3DL29	0.00764805	0.000421286	0.000570648	0.000548939	0.000926887	0.000360818		0.0770984	0.00216109	0.00215048	3
Tubulin beta chain		A0A6P3D989	0.00639534	0.000437676	0.000560783	0.000563737	0.000808565	0.000402008		0.00384394	0.00209023	0.00109572	2
UTP--glucose-1-phosphate uridylyltransferase		A0A6J3KUA7	0.0224577	0.00255976	0.00208831	0.00126791	0.000918183	0.0030824		0.000287401	0.00179473	0.00062577	4
Vesicle-fusing ATPase		A0A6P3U602	0.0062416	0	0.000176578	8.35565e-05	0	0.000135098		0	0.00252722	0	2
voltage-dependent anion-selective channel		A0A6P3U7W8	0.687062	0.122628	0.0498519	0.00138626	0.0040947	0.00489849		0.512268	0.419006	0.394909	4
voltage-dependent anion-selective channel-like		A0A6J3LGF4	0.11654	0.017353	0.0154313	8.92587e-05	0	0.000693784		0.098596	0.058532	0.110526	1
voltage-dependent anion-selective channel-like; voltage-dependent anion-selective channel		A0A6J3LGF4; A0A6P3U7W8	0.426569	0.0700115	0.0354691	0	0.0057899	0.00651344		0.487625	0.299509	0.293765	6
